# Supplementary material for: EUS-guided tissue acquisition in the study of the adrenal glands: Results of a nationwide multicenter study
Source: PLoS One. 2019 Jun 6;14(6):e0216658. doi: 10.1371/journal.pone.0216658 (PMC6553722; doi:10.1371/journal.pone.0216658)
Supplement: S2 Dataset — (XLSX) [file pone.0216658.s003.xlsx]

## Sheet: Full 1
														Staging							Endoscopy									Material:									adverse events				Pathological:				clinical impact
		Data Register:		Demographics:							Medications			CT scan				PET-CT		pheocromocitoma	EUS									Needle						Echoendoscope
		N	Center	DOB	Age	Sex (M/F)	procedure date	AP Tumor primary tumor	AP code	Adrenal R/L	Anticoagulants	Antiagregants	Non esteroideal Anti	CT morphology	Diametro (mm)	> o= 30 mm	<30mm	Captation	SUV		Aspect/Morfology	Lenght (mm)	Widht (mm)	> o equal 30 mm	<30mm	Echo pattern	Homogenicity	EUS suspicious	ANR	Type	Model	Size	Technque	Via	nº of punctures	Comercial	Model	Scope	hipertensive cr	Procedure related	sedation related	Others	Cytology	ROSE	Inmunohystochemistry	code diagnostical	clincal impact	code evolution	Date of exitus
	Albert ok	1	HGUA	1937-11-02	75	1	2012-03-06	Adenocarcinoma pncreas	3	2	1	2	2	2	32	1	2	NA	NA	NA	2	0	0	NA	NA	1	2	2	2	1	3	3	1	1	2	OLYMPUS	UCT-145AL5	2	2	2	2	2	4	2	NA	4	2	2	0
	Albert ok	2	HGUA	1964-02-01	48	1	2012-01-09	Carcinoma epidermoide LUNG	2	2	2	2	2	2	16	2	1	NA	NA	NA	2	16	14	NA	NA	1	2	2	2	1	3	2	1	1	1	OLYMPUS	UCT-180	2	2	2	2	2	2	2	NA	1	1	1	0
	Marta	3	HTJ23	12/24/1938	76	1	2015-11-24	ADENOCARCINOMA	4	2	2	2	2	2	21	2	1	1	NA	2	3	30	0	1	2	2	1	3	1	1	3	2	1	1	5	OLYMPUS	CF UCT 140	1	2	NA	NA	NA	2	1		1	1	0	0
	Marta	4	HTJ23	1942-09-05	73	1	2015-11-24	LUNG	2	2	2	2	2	2	18	2	1	1	NA	2	4	20	0	2	1	2	1	2	1	1	2	2	1	1	3	OLYMPUS	CF UCT 140	1	2	NA	NA	NA	1	1	NEGATIUS: TTF1,CK-7,CK-20,p63 POSITIUS: CD56, SINAPTOFISINA	9	1	0	0
	Marta	5	HTJ23	6/30/1947	68	1	2015-10-13	LUNG	2	2	2	2	2	2	24	2	1	1	11.1	2	4	30	0	1	2	1	1	2	1	1	3	2	1	1	5	OLYMPUS	CF UCT 140	1	2	NA	NA	NA	1	1	POSITIVOS: CK7 Y TTF1 / NEGATIVOS CK5/6 P63	3	1	0	0
	Marta	6	HTJ23	6/26/1958	57	2	2015-07-20	LUNG	2	2	2	2	2	2	21	2	1	3	0	2	2	23	0	2	1	2	1	3	1	1	3	2	1	1	3	OLYMPUS	CF UCT 140	1	2	NA	NA	NA	2	1		1	1	0	0
	Marta	7	HTJ23	1963-01-12	51	1	2015-05-12	LUNG	2	2	2	2	2	2	27	2	1	1	3.7	2	2	20	0	2	1	1	1	2	1	1	2	2	1	1	2	OLYMPUS	CF UCT 140	1	2	NA	NA	NA	1	1	POSITIVOS: CK7 Y TTF1	3	1	0	0
	Albert ok	8	HUMV	1/29/1952	63	1	2015-11-20	unknown	1	2	2	2	2	2	60	1	2	NA	NA	1	4	74	46	1	2	1	1	2	2	2 (Echotip Procore)	3	2	1	1	4	Pentax	EG-3870UTK	2	2	2	2	2	1	1	NA	6	1	1	0
	Marta	9	HUB	3/27/1952	57	1	2010-01-12	LUNG	2	2	2	2	2	1	NA	NA	NA	NA	NA	2	2	NA	NA	NA	NA	1	2	3	1	1	3	2	1	1	1	OLYMPUS	CF UCT 140	2	2	2	2	2	2	1	NA	1	2	1	0
	Albert ok	10	HUB	7/22/1936	75	1	2011-10-03		1	2	2	2	2	1	NA	NA	NA	1	20 g/ml	2	4	50	20	1	2	1	2	2	1	1	3	2	1	1	1	OLYMPUS	CF UCT 140	2	2	2	2	2	1	1	NA	3	1	2	0
	Albert ok	11	HUB	6/26/1945	66	1	2011-10-03	LUNG	2	2	2	2	2	2	38	1	2	1	NA	2	2	26	19	2	1	1	2	2	1	1	3	2	1	1	2	OLYMPUS	CF UCT 140	2	2	2	2	2	1	1	NA	3	1	2	0
	Albert ok	12	HUB	9/19/1947	64	1	2012-04-23	LUNG	2	2	2	2	2	1	NA	1	2	2	NA	2	3	33	29	1	2	1	1	1	1	1	3	2	1	1	1	OLYMPUS	CF UCT 140	2	2	2	2	2	2	1	NA	1	2	1	0
	Albert ok	13	HUB	1940-05-12	71	1	2012-06-19	0	1	2	2	2	2	2	NA	NA	NA	1	8,3g/ml	2	3	30	14	1	2	1	1	2	1	1	3	2	1	1	2	OLYMPUS	CF UCT 140	2	2	2	2	2	1	1	NA	1	1	2	2013-12-06
	Albert ok	14	HUB	12/26/1930	81	2	2012-10-30	0	1	2	2	2	2	1	NA	NA	NA	1	4.9 mCi	2	4	19	18	2	1	1	1	2	1	1	3	2	1	1	1	OLYMPUS	CF UCT 140	2	2	2	2	2	2	1	AE1-AE3, HSA, S-100 y HMB-45 negativos; INHIBINA y MELAN-A positivos	2	2	2	2013-06-10
	Albert ok	15	HUB	1966-07-10	46	1	2013-04-30	LUNG	2	2	2	2	2	1	43	1	2	NA	NA	2	4	36	32	1	2	1	2	2	1	1	3	2	1	1	1	OLYMPUS	CF UCT 140	2	2	2	2	2	1	1	NA	3	1	2	0
	Albert ok	16	HUB	12/13/1942	70	2	2013-06-10	LUNG	2	2	2	2	2	3	21	2	1	1	7.6 g/ml	2	3	28	10	2	1	1	1	3	1	1	3	2	1	1	2	OLYMPUS	CF UCT 140	2	2	2	2	2	1	1	NA	1	2	2	0
	Albert ok	17	HUB	2/26/1950	63	2	2014-02-14	LUNG	2	2	2	2	2	2	35	1	2	NA	NA	2	3	31	16	1	2	1	1	1	1	1	3	2	1	1	3	OLYMPUS	CF UCT 140	2	2	2	2	2	2	1	NA	1	2	2	0
	Marta	18	HUB	1964-06-06	49	1	2014-05-13	LUNG	2	2	1	2	2	2	24	2	1	1	2.1 g/ml	NA	2	30	12	1	2	1	2	1	1	1	3	2	1	1	1	OLYMPUS	CF UCT 140	2	2	2	2	2	1	1	NA	3	1	1	0
	Marta	19	HUB	4/28/1953	61	1	2014-06-10	NA	1	1	2	1	2	2	10	2	1	NA	NA	1	3	18	14	2	1	1	1	2	1	1	3	2	1	1	1	OLYMPUS	CF UCT 140	2	2	2	2	2	5	1	NA	6	2	0	0
	Marta	20	HUB	1956-05-02	59	2	2015-03-31	LUNG	2	2	2	2	2	2	33	1	2	NA	NA	NA	2	37	29	1	2	1	2	2	1	1	3	2	1	1	3	OLYMPUS	CF UCT 140	2	2	2	2	2	1	1		3	1	2	2015-06-29
	Marta	21	HUB	2015-05-11	71	1	2015-05-11	LUNG	2	2	2	2	2	2	33	1	2	1	12.8 g/ml	NA	4	33	16	1	2	NA	2	2	1	1	3	2	1	1	NA	OLYMPUS	CF UCT 140	2	2	2	2	2	1	1	- COMPATIBLE AMB METÀSTASI D'ADENOCARCINOMA PRIMARI PULMONAR (CK7+, TTF1	3	1	1	0
	Marta	22	HUB	2015-05-19	65	2	2015-05-19	LUNG	2	2	2	2	2		18	2	1	1	2.3 g/ml	NA	3	23	12	2	1	1	NA	1	1	1	3	2	1	1	NA	OLYMPUS	CF UCT 140	2	2	2	2	2	2	1	MATERIAL HEMÀTIC I CEL·LULARITAT MONOMORFA SENSE ATÍPIA, COMPATIBLE AMB ESCORÇA SUPRARRENAL.	1	2	1	0
	Marta	23	HUB	2015-07-22	67	1	2015-08-22	LUNG	2	2	2	2	2	2	40	1	2	NA	4.1	NA	2	26	15	2	1	1	1	1 (adenoma)	1	1	3	2	1	1	1	OLYMPUS	CF UCT 140	2	2	2	2	2	2	1	Extensions de fons molt hemàtic amb escassa cel·lularitat epitelial corresponent a glàndula suprarrenal sense atípia.	1	2	1	0
	Marta	24	HUB	1964-11-09	51	2	2015-08-17	LUNG	2	2	2	2	2	2	21	2	1	NA	NA	NA	4	21	13	2	1	1	1	2	1	1	3	2	1	1	NA	OLYMPUS	CF UCT 140	2	2	2	2	2	1	1	- TTF1: POSITIU. - p63: POSITIU FOCAL. - SINAPTOFISINA: NEGATIU.	3	1	1	0
	Marta	25	HUB	1990-10-26	55	2	2015-09-15	Hepatocarcinoma	5	2	1	2	2	2	30	2	1	NA	NA	NA	3	24	12	2	1	1	1	3	1	1	3	2	1	1	NA	OLYMPUS	CF UCT 140	2	2	2	2	2	2	1	NA	1	1	1	0
	Marta	26	HUB	2010-01-12	70	1	2010-03-02	GIST pancreatic	3	2	2	2	2	2	20	2	1	NA	NA	NA	4	20	13	2	1	4	NA	2	NA	NA	NA	2	1	1	NA	NA	NA	NA	2	2	2	2	1	1	feocromocitoma sincrónico : cromogranina + sinaptofisina + melan-A(-) ttf-1 (-) ck7 Y 20 - AE1-AE3 (-) inhibina (-)	7	1	1	0
	Albert ok	27	HUB	1936-08-09	79	2	2016-04-19	Hepatocarcinoma	5	1	2	2	2	2	37	1	2	1	2016-04-04	2	4	40	25	1	2	4	2	2	1	1	3	2	1	2	2	OLYMPUS	CF UCT 140	2	2	2	2	2	1	1	NA	8	1	1	0
	Albert ok	28	HUB	1945-11-23	70	1	2016-04-19	Hepatocarcinoma	5	1	2	2	2	2	45	1	2	2	0	2	3	43	28	1	2	1	1	3	1	1	3	2	1	2	1	OLYMPUS	CF UCT 140	2	2	2	2	2	2	1	NA	1	2	1	0
	Marta	29	IVO	2/27/1961	53	1	2015-02-14	ADENOCARCINOMA periampular BIEN DIFERENCIADO G1 INFILTRANT INTESTINAL	4	2	2	2	2	2	49	1	2	1	6	2	3	55	24	1	2	2	2	2	1	2	3	3	2	2	2	Olympus	UE-160-AL5; UTC180	1 Y 2	2	2	2	na	1	NA	NA	4	1	1	0
	Albert ok	30	HUC	1934-04-21	77	1	2012-04-17	LUNG	2	2	2	1 (clopidogrel)	2	2	38	1	2	NA	NA	2	4	30	18	1	2	1	1	2	2	1	1	2	1	1	4	Olympus	GF-UCT140-AL5	2	2	2	2	NA	1	1	TTF1 negativo	3	1	2	0
	Albert ok	31	HUC	1933-03-14	79	1	2012-06-15	LUNG	2	2	2	2	2	2	25	2	1	NA	NA	2	2	33	30	1	2	1	1	2	2	1	1	2	1	1	2	Olympus	GF-UCT140-AL5	2	2	2	2	NA	1	1	TTF1 positivo	3	1	2	0
	Albert ok	32	HUC	1959-07-15	62	1	2012-12-04	LUNG	2	2	2	2	2	2	20	2	1	1	10.6	2	2	20	14	2	1	1	1	2	2	1	1	2	1	1	3	Olympus	GF-UCT140-AL5	2	2	2	2	NA	1	1	TTF1 positivo	3	2	2	0
	Albert ok	33	HUC	1958-07-09	55	2	2013-10-24	LUNG	2	2	2	2	2	2	46	1	2	NA	NA	2	4	70	30	1	2	1	1	2	2	1	2	1	1	1	2	Olympus	GF-UCT140-AL5	2	2	2	2	NA	1	1	TTF1 negativo	3	2	2	0
	Albert ok	34	HUC	1957-10-14	56	1	2014-07-31	LUNG	2	2	2	1 (AAS)	2	2	33	1	2	1	8.34	2	3	33	27	1	2	1	1	2	2	1	1	2	1	1	4	Olympus	GF-UCT140-AL5	2	2	2	2	NA	1	1	TTF1 negativo	3	1	2	0
	Albert ok	35	HUC	1953-05-19	70	1	2013-11-05	LUNG	2	2	2	1 (AAS)	2	2	38	1	1	NA	NA	2	3	27	20	2	1	1	1	2	2	1	1	2	1	1	2	Olympus	GF-UCT140-AL5	2	2	2	2	NA	1	1	TTF1 negativo	3	2	2	0
	Albert ok	36	HUC	1931-02-28	82	2	2013-08-13	LUNG	2	2	2	2	2	1	NA	NA	NA	2	NA	2	2	10	10	2	1	4	2	3	2	1	1	2	1	1	3	Olympus	GF-UCT140-AL5	2	2	2	2	NA	2	1	TTF1 positivo	3	2	2	0
	Albert ok	37	HUC	1948-10-20	66	1	2013-04-06	LUNG	2	2	2	2	2	2	23	2	1	NA	NA	2	2	20	20	2	1	1	1	2	2	1	1	2	1	1	2	Olympus	GF-UCT140-AL5	2	2	2	2	NA	1	1	TTF1 positivo	3	1	2	0
	Albert ok	38	HUC	1947-02-15	68	1	2015-08-20	LUNG	2	2	2	2	2	1	NA	NA	NA	1	28.3	2	2	21	19	2	1	1	1	2	2	1	1	2	1	1	2	Olympus	GF-UCT140-AL5	2	2	2	2	NA	1	1	TTF1 negativo	3	2	2	0
	Albert ok	39	HUC	1935-08-19	74	1	2009-10-30	LUNG	2	2	2	1 (AAS)	2	2	29	2	1	NA	NA	2	2	30	24	1	2	1	1	2	2	1	2	1	1	1	3	Olympus	GF-UCT140-AL5	2	2	2	2	NA	1	1	NA	3	1	2	0
	Albert ok	40	HUC	1954-08-18	61	2	2015-03-03	LUNG	2	2	2	2	2	2	42	1	No	1	6.8	2	2	42	32	1	2	1	2	2	2	1	2	1	1	1	3	Olympus	GF-UCT140-AL5	2	2	2	2	NA	2	1	NA	3	2	2	0
	Albert ok	41	HUC	1935-12-27	79	1	2015-06-11	PANCREAS	3	2	2	2	2	1	20	2	1	NA	NA	2	2	27	20	2	1	1	1	1	2	1	1	2	1	1	3	Olympus	GF-UCT140-AL5	2	2	2	2	NA	2	1	NA	4	1	2	0
	Albert ok	42	HUC	1948-10-20	66	1	2015-04-07	GASTRICA AND LUNG	2 y 4	2	2	2	2	2	22	2	1	NA	NA	2	2	20	20	2	1	1	1	2	2	1	2	1	1	1	2	Olympus	GF-UCT140-AL5	2	2	2	2	NA	1	1	TTF1 positivo	6	2	2	0
	Albert ok	43	HUS	7/18/36	75	2	5/17/12	0	1	2	2	2	2	2	62	1	2	0	0	1	4	60	43	1	2	1	2	2	2	1	3	3	1	1	3	OLYMPUS	GF-UCT140	2	2	2	2	NA	3	2	SINAPTOFISINA -	9	1	1	0
	Albert ok	44	HUS	2/18/48	65	1	3/26/13	LUNG	1	2	2	2	2	2	80	1	2	1	18.4	2	4	75	70	1	2	2	2	2	2	1	2	3	1	1	4	OLYMPUS	GF-UCT140	2	2	2	2	NA	1	2	SINAPTOFISINA - TTF1 -	3	1	2	0
	Albert ok	45	HUS	2/23/41	69	1	2015-11-09	LUNG	2	2	2	2	2	2	42	1	2	1	5.4	2	4	58	63	1	2	1	2	2	2	2	3	2	1	1	2	OLYMPUS	GF-UCT140	2	2	2	2	NA	1	2	SINAPTOFISINA + P63- P40 -CK5 - TTF1 -NAPSINA- CROMOGRANINA -	3	1	1	0
	Albert ok	46	HUS	1953-02-12	62	1	10/20/15	LUNG	2	2	2	2	2	2	23	2	1	2	0	2	2	20	24	2	1	1	2	3	2	1	1	2	1	1	3	OLYMPUS	GF-UCT140	2	2	2	2	NA	2	2	NO	2	2	1	0
	Albert ok	47	HUS	6/25/52	63	1	10/27/15	LUNG	2	2	2	2	2	2	20	2	1	1	6.96	2	2	15	13	2	1	1	1	1	2	1	1	3	1	1	3	OLYMPUS	GF-UCT140	2	2	2	2	NA	2	2	NO	1	2	1	0
	Marta OK	48	HULCS	1962-10-01	45	1	2007-03-26	NA	1	2	2	2	2	2	40	1	2	NA	NA	NA	4	35	35	1	2	1	2	2	1	?	NA	2	NA	NA	2	OLYMPUS	NA	NA	NA	2	2	NA	1	NA	NA	2	1	1	0
	Marta OK	49	HULCS	4/14/1930	76	1	2008-11-20	COLON AND PROST	4	2	2	1	NA	2	50	1	2	NA	NA	NA	3	60	15	1	2	1	1	3	1	?	NA	2	NA	NA	2	OLYMPUS	NA	NA	NA	2	2	NA	2	NA	CK20(-)	5	1	2	0
	Marta OK	50	HULCS	5/24/1943	65	1	2008-09-19	LUNG	2	3	2	NA	NA	2	40	1	2	NA	16	NA	2	36	26	1	2	1	2	2	1	?	NA	2	NA	NA	1	OLYMPUS	NA	NA	NA	2	2	NA	2	NA	NA	3	1	2	0
	Marta OK	51	HULCS	4/26/1962	46	1	2008-12-18	LUNG	2	2	2	2	2	2	45	1	2	NA	NA	NA	4	35	30	1	2	1	2	2	1	?	NA	2	NA	NA	2	OLYMPUS	NA	NA	NA	2	2	NA	2	NA	NA	3	2	2	0
	Marta OK	52	HULCS	10/28/1941	68	1	2009-11-30	PANCEAS MTX HEP	3	2	1	2	2	1	20	2	1	NA	NA	NA	2	20	20	2	1	1	1	1	1	?	NA	2	NA	NA	2	OLYMPUS	NA	NA	NA	2	2	NA	1	NA	NA	2	1	2	0
	Marta OK	53	HULCS	1943-03-08	66	1	2010-05-04	LUNG	2	2	2	2	2	2	35	1	2	NA	NA	NA	4	70	60	1	2	1	2	2	1	?	NA	2	NA	NA	2	OLYMPUS	NA	NA	NA	2	2	NA	5	NA	NA	NA	2	0	0
	Marta OK	54	HULCS	1/31/1939	71	1	2010-11-29	NO	1	3	2	1	2	2	30	1	2	NA	NA	NA	4	50	25	1	2	1	2	2	1	?	NA	2	NA	NA	3	OLYMPUS	NA	NA	NA	2	2	NA	2	NA	positivas para CD-20 y negativas para	6	1	0	0
	Marta OK	55	HULCS	10/16/1967	42	1	2010-07-12	no	1	3	2	2	2	1	20	2	1	NA	3IZDA 4.5 DCHA	NA	3	20	15	2	1	1	2	1	1	?	NA	2	NA	NA	2	OLYMPUS	NA	NA	NA	2	2	NA	1	NA	NA	6	1	0	0
	Marta OK	56	HULCS	3/15/1943	67	1	2011-12-01	hepatoca	5	2	2	2	2	2	40	1	2	NA	NA	NA	3	40		1	2	4	1	3	1	?	NA	2	NA	NA	2	OLYMPUS	NA	NA	NA	2	2	NA	1	NA	NA	1	2	0	0
	Marta OK	57	HULCS	1956-01-12	55	2	2011-12-21	LUNG	2	2	2	2	2	1	20	2	1	1 dudosa	NA	NA	2	15	10	2	1	4	1	1	1	?	NA	2	NA	1	2	OLYMPUS	NA	NA	NA	2	2	NA	1	NA	NA	2	1	0	0
	Marta OK	58	HULCS	1954-09-06	57	2	2011-10-11	LUNG	2	2	2	2	2	2	40	1	2	NA	NA	NA	2	35		1	2	4	1	1	1	?	NA	3	2	1	2	OLYMPUS	NA	NA	NA	2	2	NA	1	NA	NA	2	1	1	0
	Marta OK	59	HULCS	9/19/1938	72	1	2011-09-16	PANCREAS AND LUNG	2 y 3	2	2	2	2	2	40	1	2	NA	NA	NA	4	40	40	1	2	4	2	2	1	?	NA	1	2	1	6	OLYMPUS	NA	NA	NA	2	2	NA	3	NA	NA	7	2	2	0
	Marta OK	60	HULCS	2028-08-16	83	1	2012-03-09	NO	1	2	2	2	2	2	42	1	2	NA	NA	NA	5	30		1	2	4	2	1	1	?	NA	2	2	1	2	OLYMPUS	NA	NA	NA	(FIEBRE - HEMOCULTIVO NEGATIVO)1	2	NA	2	NA	NA	2	2	2	0
	Marta OK	61	HULCS	1962-01-08	50	1	2012-11-21	LUNG	2	2	2	2	2	2	15	2	1	NA	NA	NA	3	23	13	2	1	4	1	2	1	?	NA	2	2	1	2	OLYMPUS	NA	NA	NA	2	2	NA	1	NA	Queratina AE1-AE3 TTF1	3	1	1	0
	Marta OK	62	HULCS	7/20/1934	81	1	2013-08-30	LUNG	2	2	2	2	2	1	26	2	1	1	4.5	NA	2	15	15	2	1	1	1	1	1	?	NA	2	2	1	2	OLYMPUS	NA	NA	NA	2	2	NA	2	NA	NA	1	1	2	0
	Marta OK	63	HULCS	3/24/1949	66	1	2015-05-08	LUNG	2	2	2	2	2	2	40	1	2	NA	4.2	NA	4	40	20	1	2	1	1	2	1	?	NA	2	2	1	2	OLYMPUS	NA	NA	NA	2	2	NA	1	NA	BRAF no mutado	3	1	1	0
	Marta OK	64	HULCS	10/23/1932	81	2	2015-05-27	LUNG	2	3	2	2	2	2	20	2	1	2	NA	NA	2	25	15	2	1	1	1	2	1	?	NA	2	2	2	1	OLYMPUS	NA	NA	NA	2	2	NA	1	NA	CK-ITTC1 +	3	1	1	0
	Marta OK	65	HULCS	7/23/1942	73	1	2015-12-23	COLON	4	1	2	2	2	2	63	1	2	NA	na	NA	4	60	60	1	2	1	2	2	1	?	NA	2	2	1	3	OLYMPUS	NA	NA	NA	2	2	NA	2	NA		5	2		0
	Albert ok	66	HUMT	1948-06-08	67	2	2015-03-11	NA	1	2	2	2	2	0	0	0	0	0	0	0	4	20	20	2	1	1	2	2	1	1	2	2	1	1	1	FUJI	0	2	2	2	2	NA	2	1	CD56: Positivo en células tumorales. Chromogranina A: Negativo en células tumorales. CK7: Negativo en células tumorales. Ki67: Positivo en menos del 3% de núcleos. Neuron Specific Enolase: Negativo en células tumorales. Synaptofisina: Positivo en células tumorales.Beta-Catenina: negativo en los núcleos de las células tumorales	2	0		0
	Albert ok	67	HUMT	1937-09-10	77	2	6/29/15	ADENOCARCINOMA	2	2	2	2	2	2	20	2	1	1	3.3	1	2	20	15	2	1	1	1	1	1	2	4 (SHARKCORE)	3	1	1	2	OLYMPUS/ALOKA	EXERA3 190/ALFA7	2	2	2	2	NA	2	1	MELAN-A positivo, alfa-inhibina positiva débil. TTF-1 y Citoqueratina 7 negativos	2	1	1	0
	Albert ok	68	HUMT	8/30/42	73	1	10/19/15	ADENOCARCINOMA	0	2	2	2	2	2	0	0	0	1	0	2	3	38	12	1	2	1	1	2	1	1	2	2	1	2	3	OLYMPUS/ALOKA	EXERA3 190/ALFA7	2	2	2	2	NA	1	1	0	6	1	0	0
	Albert ok	69	HCS	1948-01-21	68	2	2014-09-18	BREAST	6	2	2	1	2	2	24	2	1	1	47	1	4	28	18	2	1	1	1	1	2	2	3	3	2	1	2	Olympus	UCT-180	2	2	2	2	0	2	0	0	2	2	0	0
	Albert ok	70	CUN	4/16/45	70	1	2005-11-11	LUNG	2	2	2	2	1	2	18.9	2	1	1	4.4	2	2	17	10	2	1	1	2	2	1	1	3	3	2	1	2	olympus	GF UCT 180	1	2	2	2	2	1	1	TTF-1, P-40	3	1	0	0
	Albert ok	71	CUN	1938-01-12	77	1	7/31/15	LUNG	2	2	2	2	2	0	0	0	0	2		2	2	14	11	2	1	1	1	1	1	1	3	3	2	1	1	olympus	GF UCT 180	1	2	2	2	2	2	1		2	2	0	0
	Albert ok	72	CUN	2015-08-06	72	1	5/29/15	LUNG	2	2	2	1	2	2	80	1	2	1	31,8 (izda)	2	4	90	80	1	2	1	2	2	1	1	3	3	2	1	2	olympus	GF UCT 180	1	2	2	2	2	1	1	TTF-1 P-40	3	1	2	0
	Albert ok	73	CUN	1955-06-09	59	2	5/22/15	LUNG	2	2	2	2	2	2	0	0	0	1	2.7	2	2	20	14	2	1	1	1	1	1	1	3	3	2	1	2	olympus	GF UCT 180	1	2	2	2	2	2	1	TTF-1 P-40	1	2	0	0
	Albert ok	74	CUN	6/19/51	64	1	3/27/15	LUNG	2	1	2	2	2	2	10	2	1	0		2	2	22	16	2	1	1	2	2	1	1	3	3	2	1	1	olympus	GF UCT 180	1	2	2	2	2	1	1	p-40	3	1	2	0
	Albert ok	75	CUN	9/24/48	65	1	3/26/15	CRDIAS, ESOPHAGEAL	4	1	2	2	2	2	45	1	2	1	5.5	2	4	30	26	1	2	1	2	2	1	1	3	3	2	1	4	olympus	GF UCT 180	1	2	2	2	2	1	1		5	1	1	0
	Albert ok	76	CUN	6/24/48	66	2	2/18/15	LUNG	2	2	2	2	2	1	29	2	1	1 (posterior a USE)	1.9	2	2	7	9	2	1	1	2	2	1	1	3	3	2	1	5	olympus	GF UCT 180	1	2	2	2	2	1	1	TTF-1 P-40 CD-20 sinaptofisina	3	1	1	0
	Albert ok	77	CUN	8/24/45	69	2	2015-11-03	LUNG	2	2	2	2	2	2	20	2	1	1	1.2	2	2	22	15	2	1	1 (centro hiper)	2	3	1	1	3	3	2	1	2	olympus	GF UCT 180	1	2	2	2	2	2	1		2	1	1	0
	Albert ok	78	CUN	2/26/46	66	2	12/14/12	LUNG	2	2	2	2	2	2	25	2	1	1	1.55	2	2	27	12	2	1	1	2	2	1	1	3	2	2	1	7	olympus	GF UCT 180	1	2	2	2	2	2	1	cromogranina -, calrenina +, inhibina +	2	1	1	0
	Albert ok	79	CUN	2/27/46	68	2	2/25/15	LUNG	2	1	2	2	2	2	64	1	2	0		2	4	54	30	1	2	1	2	2	1	1	3	3	2	2	3 en srd	olympus	GF UCT 180	1	2	2	2	2	1	1	TTF-1 (+) P40(-) citoqueratina 7(+)	3	1	2	0
	Albert ok	80	CUN	1964-09-01	48	2	2013-06-08	BREAST	6	2	2	2	2	2	39	1	2	1	4.17	2	3	38	22	1	2	1	2	2	1	1	3	3	2	1	1	olympus	GF UCT 180	1	2	2	2	2	1	1	TTF-1, receptores hormonales	5	1	0	0
	Albert ok	81	CUN	1964-09-01	50	2	2015-10-02	BREAST	6	2	2	2	2	0	0	0	0	1	2.6	2	2	18	18	2	1	1	2	2	1	1	3	3	2	1	6	olympus	GF UCT 180	1	2	2	2	2	1	1	TTF-1, receptores hormonales	5	1	1	0
	Albert ok	82	CUN	1954-05-05	60	1	5/23/14	KIDNEY	6	2	2	1	2	2	22.5	2	1	0		2	2	23	13	2	1	1	2	2	1	1	3	3	2	1	1	olympus	GF UCT 180	1	2	2	2	2	1	1	RCC	5	1	1	0
	Albert ok	83	CUN	6/27/37	76	1	5/19/14	PANCREAS	3	2	2	2	2	2	0	0	0	1	2,6 dcha y 1,6 izda	2	2	15	9	2	1	1	2	2	1	1	3	3	2	1	1	olympus	GF UCT 180	1	2	2	2	2	1	1		4	1	2	0
	Albert ok	84	CUN	6/27/37	77	1	12/16/14	PANCREAS	3	2	2	2	2	2	23	2	1	1	2,8 dcha y 1,6 izda	2	3	37	16	1	2	1	1	2	1	1	3	2	2	1	3	olympus	GF UCT 180	1	2	2	2	2	1	1		4	1	2	0
	Albert ok	85	CUN	8/22/48	65	1	2014-11-08	mesotelioma pleural epitelioide	2	2	2	2	2	2	28	2	1	0		2	3	27	25	2	1	1	2	2	1	1	3	3	2	1	2	olympus	GF UCT 180	1	2	2	2	2	1	1	TTF-1, P-40,mesotelina, calretinina. ck20 (-); ck7 (+)	3	1	2	0
	Albert ok	86	CUN	1954-12-01	59	1	7/30/14	LUNG	2	2	2	2	2	2	63	1	2	1		2	3	70	40	1	2	1	2	2	1	1	3	3	2	1	3 (dos bloque)	olympus	GF UCT 180	1	2	2	2	2	1	1	TTF-1 P-40 Cromogranina, sinaptofisina	3	1	2	0
	Albert ok	87	CUN	9/19/63	50	1	7/29/14	LUNG	2	2	2	1	1	2	20	2	1	0		2	2	20	12	2	1	1	2	2	1	1	3	3	2	1	2	olympus	GF UCT 180	1	2	2	2	2	1	1	TTF-1 P-40	3	1	1	0
	Albert ok	88	CUN	11/17/62	51	1	7/28/14	LUNG	2	2	2	2	2	0	0	0	0	1	2.5	2	2	23	10	2	1	1	2	2	1	1	3	3	2	2	1	olympus	GF UCT 180	1	2	2	2	2	1	1		3	1	2	0
	Albert ok	89.Izquieda	CUN	1950-05-07	64	2	2014-04-07	BREAST	2	3	2	2	2	2	15	2	1	1	dcha 7,7 izda 3.7	2	2	23	12	2	1	1	2	2	1	1	3	3	2	1	4	olympus	GF UCT 180	1	2	2	2	2	1	1	receptores hormonales	5	1	1	0
	Albert ok	90.Derecha	CUN	1950-05-07	64	2	2014-04-07	BREAST	2	3	2	2	2	2	29	2	1	1	dcha 7,7 izda 3.7	2	2	27	20	2	1	1	2	2	1	1	3	3	2	2	2	olympus	GF UCT 180	1	2	2	2	2	1	1	receptores hormonales	5	1	1	0
	Albert ok	91	CUN	1957-04-03	57	1	2014-02-06	LUNG	2	2	2	2	2	0	0	0	0	1	3.6	2	2	20	19	2	1	1	2	2	1	1	3	3	2	1	3	olympus	GF UCT 180	1	2	2	2	2	1	1	ttf-1 p-40	3	1	1	0
	Albert ok	92	CUN	12/15/72	41	2	5/23/14	GYNECO	6	2	1	2	2	0	0	0	0	1	dcha 5,3 izda 8,7	2	3	66	45	1	2	1	2	2	1	1	3	3	2	1	2	olympus	GF UCT 180	1	2	2	2	2	1	1		5	1	0	0
	Albert ok	93	CUN	6/15/45	68	2	5/13/14	GYNECO	6	2	2	2	2	2	30	1	2	1	8.7	2	2	27	24	2	1	1	2	2	1	1	3	3	2	1	4(dos bloque )	olympus	GF UCT 180	1	2	2	2	2	1	1	ttf-1, rceptores hormonales	5	1	1	0
	Albert ok	94	CUN	12/27/71	42	1	4/14/14	KIDNEY	6	1	2	2	2	2	20	2	1	0		2	2	21	18	2	1	1	2	2	1	1	3	3	2	2	2	olympus	GF UCT 180	1	2	2	2	2	1	1		5	1	1	0
	Albert ok	95	CUN	10/26/50	63	1	3/24/14	COLON	4	2	2	2	2	1	0	0	0	0		2	2	22	13	2	1	2	2	2	1	1	3	3	2	1	1 + 5 en mediastinicas	olympus	GF UCT 180	1	2	2	2	2	1	1		5	1	2	0
	Albert ok	96	CUN	4/28/50	63	1	3/18/14	LUNG	2	2	2	1	1	0	0	0	0	1	2016-05-02	2	2	20	19	2	1	1	2	2	1	1	3	3	2	1	1 + 6 en otros ptos	olympus	GF UCT 180	1	2	2	2	2	1	1	TTF-1, cromogranina, sinaptofisina	3	1	2	0
	Albert ok	97.Izquierda	CUN	10/24/49	64	2	2014-07-03	LUNG	2	3	2	2	2	2	14	2	1	0	0	2	2	15	7	2	1	1	2	2	1	1	3	3	2	1	2+2+2+2	olympus	GF UCT 180	1	2	2	2	2	2	1		2	1	0	0
	Albert ok	98.Derecha	CUN	10/24/49	64	2	2014-07-03	LUNG	2	3	2	2	2	2	35	1	2	0	0	2	2	38	14	1	2	1	2	2	1	1	3	3	2	2	2+2+2+2	olympus	GF UCT 180	1	2	2	2	2	2	1		2	1	0	0
	Albert ok	99	CUN	9/18/49	64	1	2014-03-03	LUNG	2	1	2	2	2	0	0	0	0	1	4.3	2	2	19	8	2	1	1	2	2	1	1	3	3	2	2	3+3	olympus	GF UCT 180	1	2	2	2	2	1	1	TTF-1 P-40	3	1	0	0
	Albert ok	100	CUN	1957-07-11	56	1	2014-11-02	LUNG	2	2	2	1	2	1	0	0	0	0		2	3	20	10	2	1	1	2	2	1	1	3	3	2	1	1+higado1 + mediastinicas 3 procore (bloque celular)	olympus	GF UCT 180	1	2	2	2	2	1	1	TTF-1, ALK, cromogranina, sinaptofisina	3	1	2	0
	Albert ok	101	CUN	8/15/44	69	1	2014-03-01	LUNG	2	2	2	1	2	2	111.9	1	2	1	12.2	2	3	80	70	1	2	1	2	2	1	1	3	3	2	1	1+4 masa mediastinica	olympus	GF UCT 180	1	2	2	2	2	1	1	TTF-1, S-100, coctel citoqueratinas	3	1	2	0
	Albert ok	102	CUN	6/17/44	68	1	2013-02-08	LUNG	2	2	2	1	2	0	0	0	0	0		2	3	40	28	1	2	1	2	2	1	1	3	3	2	1	4	olympus	GF UCT 180	1	2	2	2	2	1	1	TTF-1 P-40	3	1	0	0
	Albert ok	103	CUN	1949-08-11	63	1	2013-05-07	LUNG	2	2	2	2	2	0	0	0	0	1	2.34 dcha, 1.92 izda	2	2	31	29	1	2	2	2	1	1	1	3	3	2	1 y 2	2	olympus	GF UCT 180	1	2	2	2	2	2	1		1	2	2	0
	Albert ok	104	CUN	3/22/47	66	1	6/26/13	LUNG	2	2	2	2	2	0	0	0	0	1	1.6	2	1	9.4	7	2	1	1	2	1	1	1	3	3	2	1	3	olympus	GF UCT 180	1	2	2	2	2	2	1		1	1	1	0
	Albert ok	105	CUN	1950-05-11	63	1	5/31/13	LUNG	2	2	2	1	1	0	0	0	0	1	3,06 izda y 2,99 dcha	2	2	31	28	1	2	1	2	2	1	1	3	3	2	1	4 sri + 2 subcarinal	olympus	GF UCT 180	1	2	2	2	2	1	1		3	1	0	0
	Albert ok	106	CUN	1955-10-06	57	1	10/16/12	LUNG	2	2	2	2	2	2	32	1	2	0		2	2	30	15	1	2	1	2	2	1	1	3	3	2	1	1+1 para bloque celular	olympus	GF UCT 180	1	2	2	2	2	1	1	TTF-1 P-40	3	1	0	0
	Albert ok	107	CUN	1946-01-08	66	1	3/16/12	LUNG	2	1	2	2	2	2	40	1	2	1	11.97	2	3	30	10	1	2	1	2	2	1	1	3	2	2	2	2+1 para bloque celular	olympus	GF UCT 180	1	2	2	2	2	1	1	TTF-1	3	1	2	0
	Albert ok	108	CUN	1956-07-06	55	1	1/26/12	LUNG	2	2	2	2	2	2	20	2	1	1	8.03	2	3	35	17	1	2	1	2	2	1	1	3	2	2	1	1 sri +2 pulmon +1pancreas	olympus	GF UCT 180	1	2	2	2	2	1	1		3	1	2	0
	Albert ok	109	CUN	6/20/27	84	1	2012-12-01	ANUS	4	2	2	2	2	0	0	0	0	1	4.11	2	1	11.3	11	2	1	1	2	1	1	1	3	3	2	1	1	olympus	GF UCT 180	1	2	2	2	2	2	1		1	0	0	0
	Albert ok	110	CUN	4/21/49	62	1	2011-01-12	PANCREAS	3	2	2	2	2	2	18	2	1	1	2.8	2	2	30	20	1	2	1	2	2	1	1	3	3	2	1	3 sri+ 3 nodulo pleural + 3 masa pancreas	olympus	GF UCT 180	1	2	2	2	2	1	1		4	1	2	0
	Albert ok	111	CUN	1944-05-06	67	1	2011-03-11	RECTUM	2	2	2	2	2	2	47	1	2	1	2.61	2	2	46	24	1	2	1	2	2	1	1	3	2	2	1	2	olympus	GF UCT 180	1	2	2	2	2	2	1		2	1	2	0
	Albert ok	112	CUN	8/21/52	59	1	10/13/11	LUNG	2	1	2	2	2	0	0	0	0	1	6.12	2	2	32	20	1	2	1	2	2	1	1	3	3	2	2	1 +3 mediastino	olympus	GF UCT 180	1	2	2	2	2	1	1	TTF1, P63, Calretinina	3	1	2	0
	Marta	113	HUJT	5/14/1944	71	1	2015-12-28	LUNG	2	2	1	1	1	2	32	1	2	1	13.3	2	3	32	12			1	1	3	2	1	2	3	4 sin vacío (1 con estilete + 3 sin estilete) + 4 con vacío (jeringuilla 5 ml)	1	8	Olympus	GF-UE160	1	2	2	2		1		TTF-1	3	1	1
	Marta	114	HCB	4/20/1934	70	1	2004-11-23	LUNG	2	2	2	2	1	1	1	1	1	1	-1	2	2	20	-1	2	1	2	-1	A descartar M1 de n. pulmón	1	1	3	2	1	1	2	Olympus	GFUC140P	1	2	2	2	NA	2	1	No realizado	1	2	2	2004-11-23
	Marta	115	HCB	1930-05-04	74	1	2005-01-26	LUNG	2	2	2	2	1	2	22	2	1	NA	NA	2	4	37	14	1	2	1	-1	Adenopatías mediastínicasy masa suparrenal izq. En paciente con neoplasia de pulmón	1	1	3	2	1	1	1	Olympus	GFUC140P	1	2	2	2	NA	1	1	No realizado	3	1	2	2005-06-21
	Marta	116	HCB	1949-02-07	56	2	2005-11-08	GALLBLADDE	6	2	2	2	1	1	NA	NA	NA	NA	NA	2	2	23	20	2	1	1	1	Masa suprarrenal izquierda vs adenopatía	1	1	3	2	1	1	1	Olympus	GFUC140P	1	2	2	2	NA	2	1	No realizado	2	2	2	2006-08-14
	Marta	117	HCB	6/21/1929	76	1	2006-05-02	LYMPHOMA	6	2	2	2	2	1	NA	NA	NA	NA		2	4	44	29	1	2	1	2	Masa en cabeza de páncreas y Suprarrenal izq. Sugestiva de linfoma	1	1	3	2	1	1	2	Olympus	GFUCT140AL5	1	2	2	2	NA	1	1	El estudio inmunofenotípico con citometria de flujo (Z06-2706) y con inmunohistoquímica demuestra una población B (CD20, CD19) con coexpresión de CD10 en el 90% de las células, que son positivas para bcl-2 y bcl-6. Morfologicamente, la celularidad es detipo mixto, y el índice proliferativo es inferior al 20%. El conjunto de hallazgos sugiere un linfoma folicular de bajo grado.	6	1	2	2006-05-02
	Marta	118	HCB	1936-10-04	70	1	2006-05-25	LUNG	2	2	1	2	1	2	30	1	2	2	1	2	4	40	30	1	2	1	2	Masa suprarrenal izquierda y adenopatías mediastínicas	1	1	3	2	1	1	2	Olympus	GFUCT140AL5	1	2	2	2	NA	1	1	EXPRESIÓN DE TTF-1 Y CK7	3	1	2	2006-07-19
	Marta	119	HCB	1924-01-06	82	1	2006-07-11	UNKnown	1	2	1	2	2	1	NA	NA	NA	NA	NA	2	4	13	12	2	1	1	1	Adenoma	1	1	3	2	1	1	1	Olympus	GFUCT140AL5	1	2	2	2	NA	2	1	No realizado	7	2		2006-07-11
	Marta	120	HCB	4/30/1933	73	1	2006-08-02	LUNG	2	2	1	1	1	1	NA	NA	NA	NA		2	4	51	28	1	2	1	1	Masa suprarrenal de aspecto maligno	1	1	3	2	1	1	2	Olympus	GFUCT140AL5	1	2	2	2	NA	1	1	No realizado	3	1	2	2006-08-02
	Marta	121	HCB	1945-05-05	61	1	2007-02-14	LUNG	2	2	1	1	1	1	NA	NA	NA	NA		2	4	25	23	2	1	1	1	Masa suprarrenal izquierda	1	1	3	2	1	1	3	Olympus	GFUCT140AL5	1	2	2	2	NA	2	1	No realizado	1	2	2	2007-02-14
	Marta	122	HCB	1/24/1947	60	2	2007-07-11	ESOPHAGEAL	4	2	1	1	1	1	NA	NA	NA	NA		2	5 (sólida+quística)	50	50	1	2	Mixta	2	Adenopatía vs adenoma suprarrenal vs bazo accesorio	1	1	3	2	1	1	1	Olympus	GFUCT140AL5	1	2	2	2	NA	2	1	No realizado	2016-02-01	2	1	2007-07-11
	Marta	123	HCB	2/27/1938	69	1	2007-09-18	LUNG	2	2	1	2	2	1	1	1	1	2	1	2	3	35	-1	1	2	1	1	Glándula suprarrenal aumentada de tamaño compatible con M1	1	1	3	2	1	1	2	Olympus	GFUCT140AL5	1	2	2	2	NA	2	1	No realizado	1	2	2	2007-11-30
	Marta	124	HCB	12/15/1944	63	1	2008-02-20	LUNG	2	2	1	1	1	1	NA	NA	NA	NA		2	3	20	13	2	1	1	1	Glándula suprarrenal aumentada de tamaño	1	1	3	2	1	1	3	Olympus	GFUCT140AL5	1	2	2	2	NA	2	1	No realizado	1	2	2	2008-02-20
	Marta	125	HCB	1943-01-09	64	2	2008-03-12	GYNECOL OVARIAN	6	2	2	2	2	2	16	2	1	NA	NA	2	3	14	12	2	1	1	1	Probable adenoma suprarrenal	1	1	3	1	1	1	1	Olympus	GFUCT140AL5	1	2	2	2	NA	2	1	No realizado	2	2	1	2013-11-22
	Marta	126	HCB	3/25/1930	77	1	2008-03-13	LYMPHOMA	6	2	2	1	1	2	110	1	2	1	20.83	2	4	90	80	1	2	1	2	Masa suprrarenal izquierda	1	1	3	2	1	1	4	Olympus	GFUCT140AL5	2	2	2	2	NA	5	1	No realizado	7	1	2	2008-10-06
	Marta	127	HCB	3/25/1930	77	1	2008-03-26	LMPHOMA	6	2	2	1	1	2	110	1	2	1	20.83	2	4	90	80	1	2	1	2	Masa suprarrenal izquierda	1	1	3	2	1	1	4	Olympus	GFUCT140AL5	1	2	2	2	NA	1	1	la celularidad neoplásica expresa el marcador B CD79a, observándose algunas células acompañantes de menor tamaño, no atípicas, CD3 positivas. Marcadores de diferenciación epitelial (CAM5.2, CK 34-beta e12), neuroendocrinos (sinaptofisina, CD56) e inhibina son negativos.	6	1	2	2008-10-06
	Marta	128	HCB	1953-01-06	55	1	2008-08-04	UNKnown	1	2	2	2	2	2	30	1	2	NA	NA	2	4	29	21	2	1	1	2	Masa suprarrenal izquierda	1	1	3	2	1	1	2	Olympus	GFUCT140AL5	1	2	2	2	NA	5	1	No realizado	7	2	1	2016-01-11
	Marta	129	HCB	3/14/1928	80	1	2009-01-08	Melanoma	6	1	2	2	2	2	1	NA	NA	NA		2	2	50	50	1	2	1	2	Lesión en suprarrenal derecha compatible con metástasis	1	1	3	2	1	2	2	Olympus	GFUCT140AL5	1	2	2	2	NA	1	1	positividad de las celulas para proteina S100, HMB45 y melan-A. Negativos para CAM 5,2, citoqueratina y TTF1	5	1	2	2009-01-08
	Marta	130	HCB	1/17/1951	58	1	2009-01-21	LUNG	2	2	1	1	1	2	1	NA	NA	1	NA	2	2	33	15	1	2	1	1	Nódulo suprarrenal izquierdo	1	1	3	2	1	1	1	Olympus	GFUCT140AL5	1	2	2	2	NA	2	1	No realizado	2	2	2	2009-01-21
	Marta	131	HCB	7/25/1936	72	1	2009-06-23	LUNG	2	2	1	2	1	2	21	2	1	1	2.47	2	3	36	16	1	2	1	1	glándula suprarrenal izquierda aumentada (a descartar M1)	1	1	3	2	1	1	3	Olympus	GFUCT140AL5	1	2	2	Tos continua	NA	1	1	No realizado	3	1	2	2010-06-29
	Marta	132	HCB	2/26/1941	68	2	2009-07-02	LUNG	2	2	1	1	1	1	NA	NA	NA	1	1	2	2	20	13	2	1	1	2	probable M1 suprarrenal de n. de pulmón	1	1	3	2	1	1	3	Olympus	GFUCT140AL5	1	2	2	2	NA	1	1	No realizado	3	1	2	2009-07-02
	Marta	133	HCB	12/19/1945	63	1	2009-07-27	LUNG	2	2	2	1	2	2	18	2	1	NA	NA	2	3	20	18	2	1	1	1	suprarenal izquierda engrosada y nodular	1	1	3	2	1	1	2	Olympus	GFUCT140AL5	1	2	2	2	NA	2	1	No realizado	2	2	2	2011-12-19
	Marta	134	HCB	1949-02-02	60	2	2009-08-05	UNKnown	1	2	2	1	1	1	1	NA	NA	NA		2	2	12	10	2	1	1	1	Nódulo suprarrenal izquierdo inespecífico	1	1	3	2	1	1	1	Olympus	GFUCT140AL5	1	2	2	2	NA	2	1	No realizado	2	2	1	2009-08-05
	Marta	135	HCB	4/26/1952	57	2	2009-09-15	LUNG	2	2	2	2	2	2	13	2	1	NA	NA	2	4	18	1	2	1	1	1	Nódulo suprrarrenal izquierdo	1	1	3	2	1	1	1	Olympus	GFUCT140AL5	1	2	2	2	NA	1	1	No realizado	3	1	2	2011-07-28
	Marta	136	HCB	10/30/1935	74	1	2010-02-25	UNKnown	1	2	2	1	1	1	1	NA	NA	NA		2	3	20	1	2	1	1	1	Nódulo suprarrenal izquierdo	1	1	3	2	1	1	1	Olympus	GFUCT140AL5	1	2	2	2	NA	2	1	No realizado	1	2	1	2010-02-25
	Marta	137	HCB	1941-04-07	69	1	2010-07-16	LUNG	2	2	2	2	1	1	1	NA	NA	1	3.6	2	2	18	10	2	1	1	1	Lesión en la glándula suprarrenal izquierda	1	1	3	2	1	1	3	Olympus	GFUCT140AL5	1	2	2	2	NA	1	1	No realizado	3	1	2	2012-08-23
	Marta	138	HCB	10/16/1931	78	1	2010-08-31	LUNG	2	2	1	2	1	2	40	1	2	1	5.2	2	4	30	1	1	2	1	2	Lesión sugestiva de M1 en glándula suprarrenal izquierda	1	1	3	2	1	1	4	Olympus	GFUCT140AL5	1	2	2	2	NA	1	1	No realizado	3	1	2	2011-07-13
	Marta	139	HCB	1972-01-18	39	1	2011-04-07	CPCNP (tipo neuroendocrino/carcinoma indiferenciado).	2	2	2	2	2	2	33	1	2	1	NA	2	4	27	22	2	1	1	2	Masa en glándula suprarrenal izquierda sugestiva de M1	1	1	3	2	1	1	1	Olympus	GFUCT140AL5	1	2	2	2	NA	1	1	No realizado	3	1	1	2016-01-11
	Marta	140	HCB	8/22/1942	68	1	2011-05-26	LUNG	2	2	2	2	1	2	24	2	1	1	3.3	2	1	1	1			1	1	Glándula suprrarrenal izq. de aspecto normal	1	1	3	2	1	1	1	Olympus	GFUCT140AL5	1	2	2	2	NA	5	1	No realizado	7	2	2	2011-07-12
	Marta	141	HCB	3/25/1947	64	1	2011-08-16	LUNG	2	2	2	2	1	2	30	1	2	1	4.5	2	4	1	1			1	1	Lesión suprarrenal izquierda de aspecto patolótico.	1	1	3	2	1	1	1	Olympus	GFUCT140AL5	1	2	2	2	NA	1	1	No realizado	3	1	2	2011-11-28
	Marta	142	HCB	3/26/1940	71	1	2011-09-15	LUNG	2	2	2	2	1	2	14	2	1	2	NA	2	2	8	1	2	1	1	1	Nódulo suprrarrenal izquierdo	1	1	3	2	1	1	2	Olympus	GFUCT140AL5	1	2	2	2	NA	2	1	No realizado	1	2	2	2012-01-14
	Marta	143	HCB	11/30/1938	73	1	2011-12-15	LUNG	2	2	1	2	1	2	30	1	2	2	NA	2	3	20	1	2	1	1	1	Aumento del tamaño de la glándula suprrarrenal izquierda	1	1	3	2	1	1	2	Olympus	GFUCT140AL5	1	2	2	2	NA	2	1	No realizado	7	2	2	2012-05-14
	Marta	144	HCB	1943-06-02	69	1	2012-08-09	Mieloma múltiple, plasmocitoma	6	2	2	2	1	2	18	2	1	1	4.6	2	4	30	23	1	2	1	2	Masa suprarrenal izquierda	1	1	3	2	1	1	1	Olympus	GFUCT140AL5	2	2	2	2	NA	1	1	No realizado	6	1	1	2016-01-26
	Marta	145	HCB	1945-06-08	67	1	2012-11-13	-1	1	2	2	2	1	1	1	NA	NA	1	NA	2	2	16	15	2	1	1	1	Nódulo en suprrarrenal izquierda	1	1	3	2	1	1	2	Olympus	GFUCT140AL5	1	2	2	2	NA	5	1	No realizado	7	2	1	2012-11-14
	Marta	146	HCB	1961-08-09	51	2	2012-11-22	LUNG	2	2	2	2	1	2	1	NA	NA	1	4.6	2	4	25	20	2	1	1	1	Probable M1 suprrarrenal izquierda	1	1	3	2	1	1	1	Olympus	GFUCT140AL5	1	2	2	2	NA	1	1	No realizado	3	1	2	2012-11-26
	Marta	147	HCB	1919-02-05	93	1	2013-01-30	UNKnown	1	2	2	2	1	1	1	NA	NA	NA	NA	2	4	40	30	1	2	1	2	Masa suprarrenal izquierda	1	1	3	2	1	1	3	Olympus	GFUCT140AL5	1	2	2	2	NA	2	1	No realizado	6	2	1	2016-01-21
	Marta	148	HCB	1940-07-11	72	1	2013-04-10	LUNG	2	2	2	2	1	2	25	2	1	1	14	2	4	32	20	1	2	1	2	Probable M1 suprrarrenal izquierda	1	1	3	2	1	1	1	Olympus	GFUCT140AL5	1	2	2	2	NA	1	1	No realizado	3	1	1	2016-02-01
	Marta	149	HCB	2/13/1948	65	2	2013-10-17	LUNG	2	2	2	1	1	1	1	NA	NA	1	13.3	2	2	17	10			1	1	Nódulo en suprrarrenal izquierda compatible con M1	1	1	3	2	1	1	1	Olympus	GFUCT140AL5	1	2	2	2	NA	1	1	No realizado (si análisis genético)	3	1	1	2016-01-18
	Marta	150	HCB	2/13/1948	65	2	2014-02-19	LUNG	2	2	2	1	1	1	1	NA	NA	2	NA	2	3	25	1	2	1	1	1	Glándula suprrarrenal izq. Levemente aumentada de tamaño	1	1	3	2	1	1	3	Olympus	GFUCT140AL5	1	2	2	2	NA	2	1	No realizado	1	1	1	2016-01-18
	Marta	151	HCB	4/25/1955	58	1	2014-02-25	LUNG	2	2	2	2	1	1	1	NA	NA	1	8.67	2	4	50	20	1	2	1	2	Nódulo en suprarrenal izquierda	1	1	3	2	1	1	1	Olympus	GFUCT140AL5	1	2	2	2	NA	1	1	No realizado	3	1	1	2016-01-14
	Marta	152	HCB	7/28/1942	71	1	2014-07-16	LUNG	2	2	2	2	1	2	37	1	2	3	NA	2	4	40	1	1	2	1	2	M1 suprarrenal izquierda	1	1	3	2	1	1	2	Olympus	GFUCT140AL5	1	2	2	2	NA	1	1	positivo: CD56, cromogranina, sinaptofisina, proteína S-100. Negativo: TTF-1, alfa-inhibina, citoqueratina 7	7	2	1	2015-06-17
	Marta	153	HCB	1970-07-19	44	1	2014-09-10	LUNG	2	2	1	2	1	2	16	2	1	1	11.1	2	2	18	1	2	1	1	1	Lesión nodular en suprarrenal izq. Compatible con M1	1	1	3	2	1	1	1	Olympus	GFUCT140AL5	1	2	2	2	NA	1	1	No realizado	3	1	1	2016-01-26
	Marta	154	HCB	1944-12-08	70	1	2014-12-03	LUNG	2	2	2	2	1	2	1	NA	NA	1	5.72	2	3	1	1			1	1	Aumento del tamaño de la glándula suprrarrenal izquierda	1	1	3	2	1	1	1	Olympus	GFUCT140AL5	1	2	2	2	NA	2	1	No realizado	1	2	1	2016-02-01
	Marta	155	HCB	1/23/1939	76	1	2015-08-05	LUNG	2	2	2	2	2	2	1	NA	NA	1	3.5	2	3	21	17	2	1	1	1	Engrosamiento de la glándula suprarrenal	1	1	3	2	1	1	1	Olympus	GFUCT140AL5	1	2	2	2	NA	2	1	No realizado	1	2	1	2015-12-14
	Marta	156	HCB	1951-11-11	63	1	2015-10-07	LUNG	2	2	1	2	1	1	1	NA	NA	1	5.5	2	4	28	14	2	1	1	1	Nódulo suprarrenal izquierdo	1	1	3	2	1	1	1	Olympus	GFUCT140AL5	1	2	2	2	NA	1	1	No realizado	3	1	1	2016-01-27
	Albert ok	157	HCUSC	4/22/1945	67	1	2012-06-06	LUNG	2	2	2	1	2	1	11	2	1	1	14	2	2	11	0	2	1	1	1	2	2	1	3	3	1	1	1	Pentax HITACHI	3870UTK	2	2	2	2	2	1	2	NA	3	1	2	0
	Albert ok	158	HCUSC	8/22/1936	75	1	2012-06-08	LUNG	2	2	2	1	2	2	39	1	2	1	NA	2	4	38	24	1	2	1	2	2	2	1	3	2	1	1	1	Pentax HITACHI	3870UTK	2	2	2	2	2	4	2	NA	0	2	2	0
	Albert ok	159	HCUSC	5/31/1939	73	2	2012-06-08	LUNG	2	2	2	2	2	2	31	1	2	1	12	2	4	30	0	1	2	1	1	2	2	1	3	3	1	1	1	Pentax HITACHI	3870UTK	2	2	2	2	2	2	2	NA	0	2	2	0
	Albert ok	160	HCUSC	10/22/1941	70	1	2012-09-05	LUNG	2	2	2	1	2	0	20	2	1	1	4.1	2	4	0	0	0	0	1	0	2	2	1	3	3	1	1	1	Pentax HITACHI	3870UTK	2	2	2	2	2	4	2	NA	0	2	2	0
	Albert ok	161	HCUSC	4/15/1936	76	2	2012-11-02	LUNG	2	2	2	2	2	2	50	1	2	NA	NA	2	4	53	40	1	2	1	0	2	2	2	3	2	1	1	2	Pentax HITACHI	3870UTK	2	2	2	2	2	1	2	NA	3	1	2	0
	Albert ok	162	HCUSC	8/18/1957	55	1	2012-11-05	LUNG	2	2	2	2	2	2	48	1	2	1	11.9	2	4	36	35	1	2	1	1	2	2	2	3	2	1	1	2	Pentax HITACHI	3870UTK	2	2	2	2	2	1	2	NA	3	1	2	0
	Albert ok	163	HCUSC	9/30/1941	71	1	2013-01-23	unknown	6	2	2	2	2	2	40	1	2	NA	NA	2	4	18	0	2	1	1	0	3	2	2	3	2	1	1	1	Pentax HITACHI	3870UTK	2	2	2	2	2	1	2	NA	6	1	2	0
	Albert ok	164	HCUSC	1944-10-06	68	2	2013-03-14	LUNG	2	2	2	2	2	2	20	2	1	1	15.8	2	2	25	0	2	1	1	2	2	2	2	3	2	1	1	1	Pentax HITACHI	3270UK	2	2	2	2	2	1	2	NA	3	1	1	0
	Albert ok	165	HCUSC	3/31/1946	67	1	2013-05-31	LUNG	2	2	2	2	2	2	13	2	1	1	4	2	2	18	0	2	1	1	0	2	2	2	3	2	1	1	1	Pentax HITACHI	3870UTK	2	2	2	2	2	1	2	NA	3	1	2	0
	Albert ok	166	HCUSC	11/23/1948	65	1	2013-07-15	LUNG	2	2	2	2	2	2	25	2	1	2	NA	2	2	25	0	2	1	1	0	3	2	1	3	0	1	1	1	Pentax HITACHI	3870UTK	2	2	2	2	2	5	2	NA	0	2	1	0
	Albert ok	167	HCUSC	9/23/1946	69	1	2015-10-23	LUNG	2	2	2	2	2	2	25	2	1	1	26.7	2	4	0	0	0	0	1	2	2	2	1	3	0	1	1	3	Pentax HITACHI	3270UK	2	2	2	2	2	1	2	NA	3	1	1	0
	Albert ok	168	HCUSC	12/23/1968	46	2	2015-06-19	LUNG	2	2	2	2	2	2	31	1	2	NA	NA	2	4	41	0	1	2	1	2	2	2	2	3	0	1	1	2	Pentax HITACHI	3270UK	2	2	2	2	2	1	2	TTF1 postivo, P40 negativo	3	2	2	0
	Albert ok	169	HCUSC	1949-11-04	66	1	2015-06-05	LUNG	2	2	2	2	2	2	91	1	2	NA	NA	2	4	60	0	1	2	1	2	2	2	1	4 (covidien)	2	1	1	1	Pentax HITACHI	3870UTK	2	2	2	2	2	1	2	NA	3	1	1	0
	Albert ok	170	HCUSC	1953-03-03	62	1	2015-04-08	LUNG	2	2	2	2	2	2	39	1	2	1	13.4	2	4	37	26	1	2	1	0	2	2	2	0	4 (20g)	1	1	2	Pentax HITACHI	3870UTK	2	2	2	2	2	4	2	NA	7	2	1	0
	Albert ok	171	HCUSC	5/24/1937	78	1	2015-06-02	LUNG	2	2	2	2	2	2	28	2	1	1	15.7	2	2	17	0	2	1	1	2	2	2	1	2	0	1	1	3	Pentax HITACHI	3870UTK	2	2	2	2	2	1	2	NA	3	1	1	0
	Albert ok	172	HCUSC	1946-12-07	69	1	2015-02-06	LUNG	2	2	2	2	2	2	68	1	2	1	15.3	2	4	0	0	0	0	1	2	2	2	2	0	4 (20g)	1	1	1	Pentax HITACHI	3870UTK	2	2	2	2	2	2	2	Vimentina positiva y citoqueratinas, cromogranina, sinptofisina y TTF1 negativo	2	1	1	0
	Albert ok	173	HCUSC	1956-01-12	57	2	2014-11-17	LUNG	2	2	2	2	2	2	31	1	2	2	NA	2	2	0	0	0	0	1	2	2	2	2	0	4 (20g)	1	1	1	Pentax HITACHI	3870UTK	2	2	2	2	2	2	2	NA	1	2	2	0
	Albert ok	174	HCUSC	6/18/1953	68	2	2014-07-07	LUNG	2	2	2	2	2	2	20	2	1	1	2.4	2	4	20	0	2	1	1	2	3	2	2	3	3	1	1	1	Pentax HITACHI	3870UTK	2	2	2	2	2	1	2	NA	1	2	1	0
	Albert ok	175	HCUSC	1952-10-10	61	2	2014-06-02	LUNG	2	2	2	2	1	2	29	2	1	NA	NA	2	4	0	0	0	0	1	2	2	2	1	3	2	1	1	1	Pentax HITACHI	3870UTK	2	2	2	2	2	1	2	Positividad citokeratinas (CK AE1-AE3) TF1, p40 negativo	3	1	2	0
	Albert ok	176	HCUSC	1/14/1948	66	1	2014-05-12	granulomatosis diseases	6	2	2	2	2	1	33	1	2	NA	NA	2	2	30	0	1	2	1	0	3	2	1	3	2	1	1	1	Pentax HITACHI	3270UK	2	2	2	2	2	2	2	NA	1	2	1	0
	Albert ok	177	HCUSC	7/20/1935	78	1	2014-04-14	Adenoma	1	2	2	1	2	1	26	2	1	NA	NA	2	5 (lesión hipoecoica en cuerpo)	20	25	2	1	1	2	2	2	2	3	2	1	1	2	Pentax HITACHI	3870UTK	2	2	2	2	2	2	2	NA	1	1	1	0
	Albert ok	178	HCUSC	3/30/1961	53	2	2014-01-22	Hamartoma	6	2	2	1	2	1	24	2	1	2	NA	2	2	18	0	2	1	1	2	2	2	1	3	3	1	1	1	Pentax HITACHI	3870UTK	2	2	2	2	2	2	1	NA	1	2	1	0
	Albert ok	179	HCUSC	5/18/1938	75	1	2013-11-22	KIDNEY	6	2	2	2	2	2	83	1	2	NA	NA	2	4	42	0	0	0	1	2	2	2	1	3	3	1	1	2	Pentax HITACHI	3870UTK	2	2	2	2	2	1	2	Positividad citokeratinas (CK AE1-AE3) vimentina, CD10	6	2	1	0
	Albert ok	180	HCUSC	6/13/1948	65	1	2013-11-19	LUNG	2	2	2	2	2	NA	NA	NA	NA	2	NA	2	2	33	31	1	2	1	2	2	2	2	3	2	1	1	1	Pentax HITACHI	3870UTK	2	2	2	2	2	2	2	NA	1	2	2	0
	Albert ok	181	HCUSC	1954-06-02	69	1	2013-09-18	LUNG	2	2	2	2	1	2	45	1	2	1	4.75	2	3	0	15	0	0	1	2	2	2	2	3	0	1	1	1	Pentax HITACHI	3870UTK	2	2	2	2	2	4	2	NA	0	2	2	0
	Albert ok	182	HCUSC	11/14/1951	56	2	2007-07-06	LUNG	2	2	2	2	2	2	21	2	1	NA	NA	2	3	21	0	2	1	1	1	2	2	2	3	2	1	1	2	Pentax HITACHI	3870UTK	2	2	2	2	2	1	2	NA	3	1	2	0
	Albert ok	183	HCUSC	10/18/1937	70	1	2007-10-29	LUNG	2	2	2	2	2	2	15	2	1	1	0	2	2	15	0	2	1	1	2	3	2	2	3	2	1	1	3	Pentax HITACHI	3870UTK	2	2	2	2	2	2	2	NA	1	1	2	0
	Albert ok	184	HCUSC	10/28/1965	42	1	2007-07-19	LUNG	1	2	2	2	2	2	40	1	2	1	NA	2	2	31	0	1	2	1	1	2	2	2	3	2	1	1	3	Pentax HITACHI	3870UTK	2	2	2	2	2	1	2	NA	3	1	2	0
	Albert ok	185	HCUSC	4/15/1950	58	1	2008-02-22	LUNG	2	2	2	2	2	2	20	2	1	3	NA	2	2	22	20	2	1	1	1	3	2	2	3	2	1	1	2	Pentax HITACHI	3870UTK	2	2	2	2	2	2	1	NA	1	1	2	0
	Albert ok	186	HCUSC	10/29/1955	53	1	2008-01-25	LUNG	2	2	2	2	2	2	85	1	2	1	NA	2	4	75	0	1	2	1	2	2	2	2	3	1	1	1	2	Pentax HITACHI	3870UTK	2	2	2	2	2	1	2	NA	3	1	2	0
	Albert ok	187	HCUSC	1947-11-10	61	1	2008-01-09	LUNG	6	2	2	2	2	2	49	1	2	1	NA	2	4	45	0	1	2	1	2	2	2	2	3	1	1	1	2	Pentax HITACHI	3870UTK	2	2	2	2	2	1	2	Positividad para vimentina, citoqueratinas, EMA CD99, enolasa neuronal	6	1	2	0
	Albert ok	188	HCUSC	6/28/1932	76	1	2007-12-03	LUNG	2	2	2	1	2	2	15	2	1	3	NA	2	2	12	0	2	1	1	2	3	2	2	3	2	1	1	1	Pentax HITACHI	3870UTK	2	2	2	2	2	2	2	NA	1	2	2	0
	Albert ok	189	HCUSC	8/21/1932	76	1	2008-05-09	LUNG	2	2	2	2	2	2	40	1	2	1	NA	2	4	44	0	1	2	1	2	2	2	2	3	2	1	1	2	Pentax HITACHI	3870UTK	2	2	2	2	2	1	2	NA	3	2	2	0
	Albert ok	190	HCUSC	1/20/1953	55	1	2008-04-25	LUNG	2	2	2	2	2	2	70	1	2	NA	NA	2	4	70	0	1	2	1	2	2	2	2	3	2	1	1	1	Pentax HITACHI	3870UTK	2	2	2	2	2	1	1	NA	3	2	2	0
	Albert ok	191	HCUSC	1955-02-10	53	1	2008-04-10	LUNG	2	2	2	2	2	2	23	2	1	NA	NA	2	3	23	0	2	1	1	1	2	2	2	3	2	1	1	2	Pentax HITACHI	3870UTK	2	2	2	2	2	1	2	NA	3	2	2	0
	Albert ok	192	HCUSC	11/18/1950	58	1	2008-05-27	LUNG	2	2	2	2	2	2	16	2	1	NA	NA	2	2	21	0	2	1	1	1	2	2	2	3	2	1	1	2	Pentax HITACHI	3870UTK	2	2	2	2	2	1	2	NA	3	1	2	0
	Albert ok	193	HCUSC	8/30/1943	65	1	2008-05-29	LUNG	2	2	2	2	2	2	35	1	2	NA	NA	2	2	31	21	1	2	1	2	2	2	2	3	2	1	1	2	Pentax HITACHI	3870UTK	2	2	2	2	2	1	2	Positividad para citoqueratina 7, TTF1, CD56	3	1	2	0
	Albert ok	194	HCUSC	1950-02-11	57	1	2008-06-20	LUNG	2	2	2	2	2	2	90	1	2	1	NA	2	4	0	0	0	0	1	2	2	2	2	3	2	1	1	1	Pentax HITACHI	3870UTK	2	2	2	2	2	1	2	NA	3	1	2	0
	Marta	195	HCSC	1936-04-06	79	1	2013-09-20	LUNG	2	2	2	2	2	NA	NA	NA	NA	2	NA	2	4	40	NA	1	1		2	3	1	1	3	2	3	1	2	Pentax	EG-3670URK 2.4	1	2	2	2	2	1	1	P63 - CK5/6 - TTF1-CK7- CK20 - BerEP4 - CDX2 - Napsina - PAS - Mucicarmin. P63 - CK5/6 - TTF1-CK7- CK20 - BerEP4 - CDX2 - Napsina - PAS - Mucicarmin.	3	1	2	0
	Marta	196	HCSC	1941-05-03	75	1	2013-09-25	LUNG	2	2	2	2	2	2	0	0	0	NA	NA	2	2	18	NA	2	1		NA	NA	1	1	3	2	3	1	2	Pentax	EG-3670URK 2.4	1	2	2	2	2	1	1	sinaptofisina, cromogranina, CD56 y TTF-1.	3	1	1	0
	Marta	197	HCSC	5/23/1946	69	1	2013-02-18	LUNG	2	2	2	1	2	NA	NA	NA	NA	NA	NA	2	2	27	NA	2	1		2	3	1	1	3	3	3	1	1	Pentax	EG-3670URK 2.4	1	2	2	2	2	5	1	0	0	2	2	0
	Marta	198	HCSC	1953-08-01	63	1	2012-10-17	LUNG	2	2	2	2	2	NA	NA	NA	NA	NA	NA	2	2	16	NA	2	1		NA	2	1	1	3	3	3	1	1	Pentax	EG-3670URK 2.4	1	2	2	2	2	5	1	0	0	2		0
	Marta	199	HCSC	1934-10-05	81	1	2010-03-01	PANCREAA	3	2	2	2	2	2	30	1	2	NA	NA	2	2	26	NA	2	1		NA	2	1	1	3	3	3	1	1	Pentax	EG-3670URK 2.4	1	2	2	2	2	5	1	0	0	2	2	0
	Marta	200	MDA	NA	68	1	00/04/2003	LUNG	2	2	2	2	2	2	35	1	2	NA	NA	2	3	38	15	1	2	1	2	2	2	1	3	2	1	1	1	OLYMPUS	GF UCT 180	2	2	2	2	2	1	1	NO DISPONIBLE DE ESTUDIO	3	1	0	0
	Marta	201	MDA	NA	82	1	00/06/2003	LUNG	2	2	2	1	2	2	46	1	2	NA	NA	2	3	47	19	1	2	1	2	2	2	1	3	2	1	1	2	OLYMPUS	GF UCT 180	2	2	2	2	2	1	1	NO DISPONIBLE DE ESTUDIO	3	1	0	0
	Marta	202	MDA	NA	75	2	00/02/2004	LUNG	2	2	2	2	2	2	38	1	2	NA	NA	2	3	41	21	1	2	1	2	2	2	1	3	2	1	1	1	OLYMPUS	GF UCT 180	2	2	2	2	2	1	1	NO DISPONIBLE DE ESTUDIO	3	1	0	0
	Marta	203	MDA	NA	77	1	00/22/2004	LUNG	2	2	1	2	2	2	40	1	2	NA	NA	2	3	35	16	1	2	1	2	2	2	1	3	2	1	1	1	OLYMPUS	GF UCT 180	2	2	2	2	2	1	1	NO DISPONIBLE DE ESTUDIO	3	1	0	0
	Marta	204	MDA	NA	66	1	00/01/2005	LUNG	2	2	2	2	2	2	18	2	1	NA	NA	2	3	20	12	2	1	1	2	2	2	1	3	2	1	1	2	OLYMPUS	GF UCT 180	2	2	2	2	2	1	1	NO DISPONIBLE DE ESTUDIO	3	1	0	0
	Albert ok	205	HIGC	1955-08-14	60	1	2016-02-15	NA	1	2	2	2	2	2	50	1	2	0	0	0	4	35	0	1	2	1	2	2	2	0	4 (echotip)	3	1	1	3	Fujifilm	EG- 580UT	2	2	2	2	2	4	1	TTF1	3	1	2	2006-04-16
[truncated: 1 more columns]
